# Supplementary material for: Constitutively Elevated Blood Serotonin Is Associated with Bone Loss and Type 2 Diabetes in Rats
Source: PLoS One. 2016 Feb 23;11(2):e0150102. doi: 10.1371/journal.pone.0150102 (PMC4764355; doi:10.1371/journal.pone.0150102)
Supplement: S1 Dataset — (XLSX) [file pone.0150102.s001.xlsx]

## Sheet: Fig 1A - PSL
Platelet serotonin level (µg 5HT/mg plt. protein)
	2 months				12 months
	high-5HT	low-5HT			high-5HT	low-5HT
	1.77	0.8			1.52321	0.938731
	1.48	0.88			1.46557	0.706154
	1.65	0.84			1.45353	1.03192
	1.39	0.77			1.5863	0.768739
	1.69	0.78			1.57618	0.88714
	1.9	0.83			1.37219	0.876134
	1.52	0.85			1.60694	0.948361
	1.57	0.78			1.43392	0.882337
	1.88	0.77			1.59115	0.82662
	1.74	0.99			1.34367	0.736287
	1.57	0.77				0.629803
	1.85	0.63				0.586362
						0.534729
						0.73483

## Sheet: Fig 1A - PSU
Platelet serotonin uptake (nmol 5HT/mg prot./min)
		2 months
		high-5HT	low-5HT
		1.46	0.6
		1.31	0.74
		1.22	0.74
		1.43	0.59
		1.27	0.75
		1.29	0.68
		1.28	0.64
		1.27	0.65
		1.26	0.77
		1.19	0.73
		1.31	0.76
		1.11	0.62

## Sheet: Fig 1A - gut 5HT
	age	cage	label	epp label	5-HT (ng/mL)	5-HT (ng)	mg tissue	5-HT (ng/mg tissue)	5-HT (pmol/mg tissue)	5-HIAA (pmol/mg tissue)	5-HIAA/5-HT
	2 m.	16G8	1	39	929.37	232.343	39.9	5.82312	33.0171	1.43563	4.34814
			3	41	571.31	142.827	20.9	6.83385	38.7479	1.85114	4.7774
			4	43	783.18	195.795	28.1	6.96779	39.5074	0.952474	2.41088
		16N8	1	45	976.26	244.065	46.1	5.29425	30.0184	0.580292	1.93312
			2	47	793.63	198.407	39.6	5.01029	28.4083	0.644175	2.26755
			3	49	1081.22	270.305	45.4	5.95385	33.7584	0.415866	1.23189
		16G9	2	51	1242.18	310.545	48	6.46969	36.6831	0.532261	1.45097
			3	53	1228.03	307.007	39	7.87199	44.6342	1.06511	2.38631
			4	55	1301.47	325.368	42.4	7.67376	43.5102	0.690138	1.58615
		16N9	2	57	880.78	220.195	36.3	6.06598	34.3941	1.24086	3.60778
			3	59	1002.46	250.615	47.3	5.29841	30.042	0.486235	1.61852
			4	61	773.97	193.493	35.3	5.48137	31.0794	0.556336	1.79005
	12 m.	15G2	1	63	1175.45	293.863	45.3	6.48703	36.7815	0.400332	1.08841
			5	65	1105.63	276.408	46.6	5.93149	33.6316	0.360264	1.07121
		15N1	2	67	1197.55	299.387	41.3	7.24909	41.1024	0.60278	1.46653
			3	69	1228.1	307.025	51.3	5.98489	33.9343	0.450106	1.3264
		15G4	1	71	1575.7	393.925	45.6	8.63871	48.9815	1.55782	3.18042
			4	73	1012.62	253.155	43.3	5.84654	33.1499	0.445697	1.34449
		15N2	4	75	1183.37	295.842	43.4	6.81665	38.6504	0.61579	1.59323
			5	77	1033.78	258.445	44.8	5.76886	32.7094	0.465213	1.42226
		15G5	1	79	1286.32	321.58	41.7	7.71175	43.7256	0.654691	1.49727
			2	81	1388.8	347.2	43.7	7.94508	45.0486	0.728849	1.61792
		15N3	3	83	1036.15	259.038	30.6	8.46528	47.9981	1.45192	3.02496
			4	85	1220.75	305.188	45.3	6.73703	38.199	0.731103	1.91393

## Sheet: Fig 1A - express
WZ-5HT rat: gene expression in gut - TPH1 & 5-HTT; liver - MAO-A
	fold change
	TPH1	upper error		5-HTT	upper error			MAO-A	upper error
high-5HT	1	0.790319		1	0.727814		high-5HT	1	0.604409
low-5HT	1.03873	0.361265		1.16968	0.435608		low-5HT	1.2434	0.339018

## Sheet: Fig 1C
Body weight (g)
	2 months			12 months
	high-5HT	low-5HT		high-5HT	low-5HT
	235	210		284	254
	195	190		354	236
	225	200		278	280
	200	200		276	294
	210	195		286	272
	215	190		292	264
				276	288
				284	270
				294	266
				314	262
					286
					242
					252
					256

## Sheet: Fig 1D
Femur length (mm)
	2 months			12 months
	high-5HT	low-5HT		high-5HT	low-5HT
	33.8	32.5		35.7	35.2
	35.1	31.4		38.1	33.2
	32.4	31.9		35.4	35.2
	33.7	31		36.1	35.4
	32.4	30.6		36.2	35.4
	32	30.9		35.5	34.8
				35.4	35.6
				36.2	34.6
				36	35
				37.1	34.7
					35.4
					34.8
					35.7
					35.1

## Sheet: Fig 1E
Wire hanging females (string test)				duration in s/100 g BW
	2 months			12 months
	high-5HT	low-5HT		high-5HT	low-5HT
	6.12	9.57		3.51	7.55
	3.75	14.18		3.39	11.32
	5.94	7.5		6.33	9.08
	21.02	17.94		7.62	3
	12.14	17.25		5.66	3.76
	16.62	8.25		5.53	13
	15.07	2.33		9.18	4.05
	15.9	13.88		5.05	14.46
	12.51	9.65		1.48	2.71
	4.28	11.28		3.19	5.74
	14.91	13.25		2.7	5.28
	11.75	3.13		4.54	13.64
	2.25	10.15		3.89	11.84
	3.49	18.09		4.53	13.41
		9.18		5.25	19.79
