# Supplementary material for: Constitutively Elevated Blood Serotonin Is Associated with Bone Loss and Type 2 Diabetes in Rats
Source: PLoS One. 2016 Feb 23;11(2):e0150102. doi: 10.1371/journal.pone.0150102 (PMC4764355; doi:10.1371/journal.pone.0150102)
Supplement: S2 Dataset — (XLSX) [file pone.0150102.s002.xlsx]

## Sheet: Fig 2 - spine 2 m.
Exp07-2M Spine				Tissue volume	Bone volume	Percent bone volume	Tissue surface	Bone surface	Intersection surface	Bone surface / volume ratio	Bone surface density	Trabecular thickness	Trabecular separation	Trabecular number	Trabecular pattern factor	Structure model index	Platelate serotonin level
				TV	BV	BV/TV	TS	BS	i.S	BS/BV	BS/TV	Tb.Th	Tb.Sp	Tb.N	Tb.Pf	SMI	PSL
				mm^3	mm^3	%	mm^2	mm^2	mm^2	1/mm	1/mm	mm	mm	1/mm	1/mm
	High 5HT (n=6)	12G	7-1	14.4581	6.73316	46.5699	43.6614	182.993	24.9585	27.1779	12.6567	0.12347	0.19881	3.77175	-4.93692	0.04436	1.68314
			7-2	12.1269	5.69203	46.9374	39.2596	149.512	21.783	26.2669	12.329	0.12597	0.20631	3.72598	-4.72861	0.00727	1.96188
			7-5	14.9211	6.86384	46.0008	44.9465	188.016	24.5837	27.3922	12.6006	0.12026	0.20233	3.825	-5.37726	-0.12912	1.79482
			12-3	11.5379	5.11361	44.32	38.7937	143.959	20.7454	28.1521	12.477	0.12005	0.20138	3.69179	-3.13119	0.28463	2.18772
			12-4	14.0552	6.13657	43.6604	43.1086	175.817	23.9325	28.6507	12.509	0.11809	0.21234	3.69737	-4.49174	0.16416	2.13291
			12-5	12.0126	5.66048	47.1212	38.2642	156.077	22.2524	27.5731	12.9928	0.12028	0.19253	3.91764	-5.17681	-0.06024	1.92335
			AVG	13.1853	6.03328	45.7683	41.339	166.062	23.0426	27.5355	12.5942	0.121353	0.202283	3.77159	-4.64042	0.0518433	1.9473
			STD	1.45598	0.676987	1.44464	2.89123	18.5793	1.69265	0.822567	0.225449	0.00284568	0.00671357	0.0873386	0.803271	0.151101	0.192908
	Low 5HT (n=6)	12N	7-1	14.6589	7.74831	52.8574	43.521	209.23	26.7268	27.0033	14.2733	0.11916	0.16214	4.43587	-10.4092	-0.70595	0.970249
			7-2	11.98	6.23825	52.0724	38.07	173.661	24.9323	27.8382	14.496	0.11936	0.1596	4.36257	-8.12627	-0.28327	0.785845
			7-4	12.476	6.51526	52.2222	39.7948	183.647	24.7003	28.1872	14.72	0.1179	0.15571	4.4292	-9.3709	-0.43044	0.863192
			12-3	12.458	6.18549	49.6508	39.8993	179.377	23.3165	28.9997	14.3986	0.11639	0.16721	4.26587	-7.63206	-0.18954	0.844782
			12-6	11.131	5.36789	48.2247	37.2663	155.836	21.8997	29.0311	14.0002	0.11919	0.167	4.04605	-5.15749	0.15053	0.828615
			12-7	12.1055	6.09171	50.3218	40.2404	177.61	24.6565	29.1561	14.6719	0.11551	0.15784	4.35631	-7.39913	-0.11234	0.843659
			AVG	12.4682	6.35782	50.8915	39.7986	179.894	24.372	28.3693	14.4266	0.117918	0.161583	4.31598	-8.01584	-0.261835	0.856057
			STD	1.17961	0.781412	1.78917	2.1662	17.3079	1.62936	0.852714	0.267269	0.00163545	0.00476973	0.145851	1.80413	0.291117	0.0617325

## Sheet: Fig 2 - spine 12 m.
Exp : 02 5HT - 12M	Tibia	ex vivo
Spine		No.	BV/TV (%)	Tb.No(mm-1)	Tb.Sp(mm)	5HT level (µg)
10G (N=10)	G1	1	36.35	2.9751	0.26831	1.52321
		5	33.3054	2.65008	0.31295	1.46557
	G2	1	36.4475	3.05342	0.26128	1.45353
		2	28.2516	2.41016	0.35038	1.5863
		3	35.2462	2.80421	0.29689	1.57618
	G3	5	28.5939	2.46815	0.39256	1.37219
	G4	4	28.3558	2.40061	0.38048	1.60694
	G5	3	33.6099	2.86786	0.29185	1.43392
		4	32.2575	2.64794	0.31411	1.59115
		5	38.2343	3.12523	0.24489	1.34367
		AVG	33.0652	2.74028	0.31137	1.49527
		STD	3.65231	0.266003	0.0497474	0.0953335
10N (N=14)	N1	1	38.4274	3.30497	0.21174	0.938731
		2	37.5915	3.18046	0.21883	0.706154
	N2	1	34.5261	2.93528	0.24319	1.03192
		2	33.5722	2.92992	0.24878	0.768739
		3	29.2153	2.57216	0.2809	0.88714
	N3	1	42.563	3.6756	0.19713	0.876134
		4	28.1703	2.48867	0.2925	0.948361
		5	33.1518	2.96603	0.24352	0.882337
	N4	3	39.5129	3.42439	0.19929	0.82662
		4	41.3753	3.50683	0.20312	0.736287
		5	43.0256	3.60205	0.18856	0.629803
	N5	1	40.7013	3.42164	0.19996	0.586362
		2	46.8976	3.82204	0.16872	0.534729
		3	37.4249	3.24601	0.21371	0.73483
		AVG	37.5825	3.21972	0.222139	0.79201
		STD	5.35965	0.399461	0.0352856	0.14626

## Sheet: Fig 2 - femur 2 m.
5HT exp07-2M ex vivo			Tissue volume	Bone volume	Percent bone volume	Trabecular thickness	Trabecular separation	Trabecular number	Trabecular pattern factor	Structure model index	Platelate serotonin level	Weight
Femur			TV	BV	BV/TV	Tb.Th	Tb.Sp	Tb.N	Tb.Pf	SMI	PSL	g
High 5HT (n=5)		7-2	22.8463	7.31308	32.0099	0.09862	0.20517	3.24589	1.99186	1.21319	1.96188	175
		7-5	25.6711	8.91639	34.7332	0.09992	0.1994	3.4762	-0.03458	1.08531	1.79482	225
		12-3	24.9674	6.54465	26.2128	0.09595	0.33194	2.73185	3.75296	1.41631	2.18772	192
		12-4	24.3937	8.05564	33.0235	0.09864	0.222	3.34772	-0.16358	1.11107	2.13291	210
		12-5	25.9913	8.48067	32.6288	0.10083	0.24661	3.2359	0.51719	1.1607	1.92335	200
		AVG	24.774	7.86209	31.7216	0.098792	0.241024	3.20751	1.21277	1.19732	2.00014	200.4
		STD	1.24345	0.944552	3.24105	0.00184089	0.0540299	0.283013	1.65783	0.131847	0.159944	18.7963
Low 5HT (n=6)		7-1	26.0287	10.4717	40.2312	0.09566	0.14943	4.20566	-4.99567	0.61989	0.970249	220
		7-2	24.4472	9.85246	40.3009	0.09886	0.1622	4.07644	-4.80826	0.65784	0.785845	190
		7-4	23.3842	9.13626	39.0703	0.09489	0.15845	4.11738	-4.64013	0.72135	0.863192	200
		12-3	22.0536	8.80062	39.9057	0.09923	0.1583	4.02159	-3.66171	0.7606	0.844782	200
		12-6	21.0576	6.67485	31.698	0.09757	0.22661	3.24874	-0.48842	1.07874	0.828615	195
		12-7	17.8516	5.87725	32.9227	0.09597	0.20697	3.43039	-0.63495	1.1088	0.843659	190
		AVG	22.4705	8.46885	37.3548	0.09703	0.176993	3.85003	-3.20486	0.824537	0.856057	199.167
		STD	2.8603	1.81196	3.95085	0.00179224	0.0317247	0.404052	2.09905	0.214396	0.0617325	11.143
		T-test	0.117698	0.497133	0.0288463	0.145899	0.0567093	0.0132616	0.00363492	0.00712218	2.34278e-05	0.901377
		High vs Low 5HT %	-9.29797	7.71757	17.7582	-1.78355	-26.5661	20.0318	-364.259	-31.1346	-57.2001	-0.615436

## Sheet: Fig 2 - femur 12 m.
Exp : 02 5HT - 12M	Tibia	ex vivo
Femur		No.	TV (mm3)	BV(mm3)	BV/TV (%)	Tb.pf (mm-1)	SMI	Tb.Th(mm)	Tb.No(mm-1)	Tb.Sp(mm)		5HT level (µg)
High 5HT (N=10)	G1	1	26.3818	5.41833	20.5382	3.13996	1.1326	0.12265	1.6746	0.75973		1.52321
		5	30.2411	6.84848	22.6462	2.52088	0.99621	0.12543	1.80548	0.63902		1.46557
	G2	1	27.2276	5.64084	20.7174	3.72696	1.17477	0.11517	1.7988	0.59352		1.45353
		2	26.9915	4.52139	16.7511	4.76244	1.31067	0.11369	1.47335	0.86722		1.5863
		3	25.6873	4.96624	19.3334	2.72644	1.02534	0.12162	1.5897	0.87382		1.57618
	G3	5	24.5236	3.76004	15.3323	4.04261	1.23553	0.11945	1.28362	1.04714		1.37219
	G4	4	24.0094	2.9233	12.1756	4.55312	1.25787	0.11399	1.06814	1.10284		1.60694
	G5	3	29.4289	4.86642	16.5362	5.83785	1.46828	0.11631	1.42175	0.77206		1.43392
		4	26.6457	7.22265	27.1062	1.97738	0.91064	0.12767	2.12321	0.5056		1.59115
		5	31.5329	9.6557	30.621	-1.18743	0.38259	0.13219	2.31644	0.55134		1.34367
		AVG	27.267	5.58234	20.1758	3.21002	1.08945	0.120817	1.65551	0.771229		1.49527
		STD	2.44035	1.92427	5.54585	1.93363	0.297345	0.00626335	0.376301	0.203834		0.0953335
Low HT (N=14)	N1	1	25.4888	6.69789	26.2778	2.9871	1.02238	0.11584	2.26837	0.40387		0.938731
		2	20.1097	2.78945	13.8712	6.20018	1.51508	0.11525	1.20353	1.09		0.706154
	N2	1	24.6718	4.60482	18.6643	4.68091	1.26811	0.11381	1.63999	0.80611		1.03192
		2	26.1871	5.47677	20.914	4.08397	1.20479	0.11823	1.76899	0.78726		0.768739
		3	23.0914	3.94181	17.0705	4.72469	1.32348	0.11729	1.45539	0.93192		0.88714
	N3	1	23.1356	6.67698	28.8602	2.18973	0.91521	0.11921	2.42093	0.34925		0.876134
		4	22.9763	4.47784	19.4889	4.33099	1.2456	0.11785	1.65375	0.85177		0.948361
		5	22.8023	4.6419	20.3572	3.56958	1.1444	0.11772	1.72934	0.83063		0.882337
	N4	3	24.1668	6.60702	27.3392	1.7486	0.84786	0.11924	2.29272	0.45706		0.82662
		4	23.5209	7.11351	30.2433	0.23589	0.61048	0.12203	2.47829	0.4855		0.736287
		5	26.7958	6.92895	25.8583	3.41684	1.07979	0.11124	2.32464	0.44842		0.629803
	N5	1	23.6165	8.61159	36.4643	0.02791	0.60996	0.12326	2.95824	0.26087		0.586362
		2	26.893	10.5685	39.2985	-0.74657	0.55201	0.12099	3.24796	0.21714		0.534729
		3	23.3685	6.42369	27.4887	3.75015	1.12809	0.11627	2.36431	0.31278		0.73483
		AVG	24.0589	6.11148	25.1569	2.94286	1.03337	0.117731	2.12903	0.588041		0.79201
		STD	1.83096	2.00076	7.27193	2.0141	0.291878	0.00321017	0.578552	0.283433		0.14626

## Sheet: Fig 3 - 2 m. data
			BV/TV	BS/BV	Tb.Th	Tb.N	Tb.Sp	MS/BS	MAR	BFR/BS	BFR/BV	BFR/TV	OS/BS	O.Th	OV/TV
			Bone volume as a percentage of tisse volume	Bone surface/bone volume ratio	Trabecular thickness	Trabecular number	Trabecular separation	Mineralizing surface as a percentage of bone surface	Mineral apposition rate	Bone fornation rate, bone surface referent	Bone fornation rate, bone volume referent	Bone fornation rate, tissue volume referent	Osteoid surface as a percentage of bone surface	Osteoid thickness	Osteoid volume as a percentage of tisse volume
			%	mm/mm2	um	mm-1	um	%	um/day	um3/um2/year	%/year	%/year	%	um	%
High 5HT (n=6)	12G	7-1	29.2691	30.2526	66.1101	4.42732	159.76	22.3366	1.5796	128.782	389.6	114.032	9.21536	3.0102	0.19528
		7-2	31.7144	28.1699	70.9977	4.46697	152.868	21.0476	1.52748	117.347	330.565	104.837	4.23525	2.0393	0.061265
		7-5	28.2111	31.7859	62.9209	4.48359	160.115	25.2108	1.55218	142.831	454.001	128.079	7.64682	2.5194	0.140108
		12-3	38.1927	24.4939	81.6529	4.67745	132.139	25.7102	1.95084	183.071	448.414	171.261	7.35472	2.0144	0.110415
		12-4	33.3161	28.9359	69.1183	4.82015	138.344	26.8284	1.38552	135.675	392.587	130.795	8.51749	3.3321	0.2191
		12-5	39.7937	24.3426	82.1604	4.84342	124.305	18.181	1.24634	82.7082	201.333	80.1181	3.46838	2.8571	0.07773
		AVG	33.4162	27.9968	72.16	4.61982	144.588	23.2191	1.54033	131.736	369.417	121.52	6.73967	2.62875	0.133983
		STD	4.705	3.03252	8.03351	0.185703	15.134	3.28863	0.236965	32.8433	93.9156	30.5017	2.34369	0.534637	0.0633206
Low 5HT (n=6)	12N	7-1	42.2463	24.2076	82.6186	5.11341	112.946	20.9455	1.12458	85.9754	208.126	87.9254	0.948068	1.4903	0.0117725
		7-2	38.9127	27.0776	73.8617	5.26832	115.952	23.6498	1.24338	107.331	290.627	113.091	1.63707	1.6181	0.022805
		7-4	39.4426	27.8893	71.712	5.50014	110.102	16.441	1.13202	67.9322	189.458	74.7273	0.710681	1.4185	0.009055
		12-3	36.521	30.7855	64.9656	5.62159	112.92	18.3883	0.93888	63.015	193.995	70.8489	0.398624	1.8828	0.0073275
		12-6	34.3056	30.43	65.7245	5.2196	125.861	21.5128	1.17206	92.0322	280.054	96.0742	2.78665	1.8908	0.0448825
		12-7	40.5281	28.0643	71.2649	5.68696	104.576	18.4973	1.1211	75.6913	212.422	86.0906	1.28176	1.4455	0.016945
		AVG	38.6594	28.0757	71.6912	5.40167	113.726	19.9058	1.122	81.9962	229.114	88.1262	1.29381	1.62433	0.0187979
		STD	2.84829	2.40329	6.40526	0.233871	7.07579	2.60664	0.100876	16.4696	44.5057	15.288	0.849408	0.214552	0.0139696
		T-test	0.0469152	0.961184	0.913326	9.64781e-05	0.00263312	0.0834039	0.00573394	0.0119273	0.0126385	0.0459382	0.00149942	0.00427541	0.00593601
			Tb.Th (mm)	Tb.Sp (mm)	BFR/BS	BFR/TV	BS/BV	Tb.N (mm-1)	MAR (um/day)
			Trabecular thickness	Trabecular separation	Bone fornation rate, bone surface referent	Bone fornation rate, tissue volume referent	Bone surface/bone volume ratio	Trabecular number	Mineral apposition rate
			um	um	um3/um2/year	%/year	mm/mm2	mm-1	um/day
	High 5HT (n=6)	12G	66.1101	159.76	128.782	114.032	30.2526	4.42732	1.5796
			70.9977	152.868	117.347	104.837	28.1699	4.46697	1.52748
			62.9209	160.115	142.831	128.079	31.7859	4.48359	1.55218
			81.6529	132.139	183.071	171.261	24.4939	4.67745	1.95084
			69.1183	138.344	135.675	130.795	28.9359	4.82015	1.38552
			82.1604	124.305	82.7082	80.1181	24.3426	4.84342	1.24634
			72.16	144.588	131.736	121.52	27.9968	4.61982	1.54033
			8.03351	15.134	32.8433	30.5017	3.03252	0.185703	0.236965
	Low 5HT (n=6)	12N	82.6186	112.946	85.9754	87.9254	24.2076	5.11341	1.12458
			73.8617	115.952	107.331	113.091	27.0776	5.26832	1.24338
			71.712	110.102	67.9322	74.7273	27.8893	5.50014	1.13202
			64.9656	112.92	63.015	70.8489	30.7855	5.62159	0.93888
			65.7245	125.861	92.0322	96.0742	30.43	5.2196	1.17206
			71.2649	104.576	75.6913	86.0906	28.0643	5.68696	1.1211
			71.6912	113.726	81.9962	88.1262	28.0757	5.40167	1.122
			18.232	7.07579	16.4696	15.288	2.40329	0.233871	0.100876
			0.913326	0.00263312	0.0119273	0.0459382	0.961184	9.64781e-05	0.00573394
		High 5HT	Low 5HT

## Sheet: Fig 3 - 12 m. data
Histomorphometry Summary Data
HM #	Animal #	BV/TV	BS/BV	Tb.Th	Tb.N	Tb.Sp	sLs/BS	dLs/BS	MS/BS	MAR	BFR/BS	BFR/BV	BFR/TV	Oc.S/BS	OC#/BS	OB/BS	OS/BS	O.Th	OV/TV
Description		Bone volume as a percentage of tisse volume	Bone surface/bone volume ratio	Trabecular thickness	Trabecular number	Trabecular separation	Single label surface	Double label surface	Mineralizing surface as a percentage of bone surface	Mineral apposition rate	Bone fornation rate, bone surface referent	Bone fornation rate, bone volume referent	Bone fornation rate, tissue volume referent	Osteoclast surface as a percentage of bone surface	Number of osteoclast/bone surface ratio	Osteoblasts surface as a percentage of bone surface	Osteoid surface as a percentage of bone surface	Osteoid thickness	Osteoid volume as a percentage of tisse volume
Units		%	mm/mm2	um	mm-1	um	%	%	%	um/day	um3/um2/year	%/year	%/year	%	#/mm	%	%	um	%
001-LV	10N1-1	26.1172	32.0897	62.3253	4.19047	176.311	21.1781	1.52832	12.1174	1.46832	64.9414	208.395	54.427	4.96705	1.89901	9.31541	0.717066	2.01839	0.012525
002-LV	10N1-2	24.628	30.085	66.4784	3.70467	203.452	36.7829	0.802076	19.1935	1.2972	90.8772	273.404	67.3339	2.60299	0.859214	4.31239	0.584265	3.48787	0.0149325
003-LV	10N2-1	30.1887	27.1193	73.7482	4.09348	170.543	33.7254	3.57133	20.434	1.31033	97.7301	265.037	80.0113	3.93272	1.24416	7.1586	1.29548	2.13086	0.02301
004-LV	10N2-2	20.6951	32.517	61.5063	3.36471	235.696	12.7373	2.07179	8.44043	1.14915	35.4025	115.118	23.8238	4.30536	1.65554	7.63489	0.526463	2.76664	0.0102275
005-LV	10N2-3	17.9842	30.1557	66.3225	2.71163	302.459	39.3334	3.6654	23.3321	1.10295	93.9295	283.251	50.9405	5.31468	1.7608	2.70048	0.301097	1.93302	0.00321
006-LV	10N3-1	38.7008	22.4684	89.0141	4.34772	140.992	66.0394	1.53052	34.5502	0.981983	123.836	278.239	107.681	3.39672	1.0982	12.2094	1.36176	2.31959	0.0276625
007-LV	10N3-4	20.8251	26.4132	75.7196	2.75029	287.878	35.4536	1.0532	18.78	1.05092	72.0373	190.274	39.6247	3.49351	1.33097	5.97144	0.427069	2.29368	0.0055625
008-LV	10N3-5	24.2933	28.2822	70.7158	3.43534	220.376	29.655	0.818165	15.6457	0.9695	55.3649	156.584	38.0395	4.4142	1.6215	4.41837	0.43132	2.34481	0.007275
009-LV	10N4-3	26.3697	34.6643	57.6963	4.57044	161.101	38.8785	2.1207	21.56	1.1799	92.8508	321.861	84.8738	5.37941	1.8456	8.02698	0.449909	1.9847	0.008105
010-LV	10N4-4	32.7883	28.1072	71.1562	4.60793	145.861	47.1997	2.77161	26.3715	1.18233	113.807	319.878	104.883	4.28288	1.51973	10.0834	0.558846	2.14178	0.0115475
011-LV	10N4-5	29.6646	28.5766	69.9874	4.23857	165.941	49.7096	2.27905	27.1338	1.17455	116.326	332.419	98.6108	3.9851	1.50197	9.69822	0.731084	1.88134	0.0119825
012-LV	10N5-1	31.4696	28.882	69.2473	4.54453	150.798	46.5401	1.21996	24.49	1.24268	111.082	320.826	100.963	3.7858	1.12068	11.4796	0.276318	1.71123	0.0040925
013-LV	10N5-2	32.9807	29.8117	67.0877	4.91606	136.327	22.9085	1.30226	12.7565	1.17577	54.7453	163.205	53.8262	4.7992	1.84535	12.3143	0.17288	2.38321	0.00385
014-LV	10N5-3	27.4702	31.1623	64.1802	4.28017	169.455	25.1682	0.67508	13.2592	1.11958	54.1833	168.847	46.3827	3.23429	1.11553	9.55375	0.453648	2.74528	0.01069
015-LV	10G1-1	35.1896	18.4125	108.622	3.23963	200.055	53.0096	6.41359	32.9184	1.48992	179.017	329.613	115.989	5.19278	1.86684	10.866	0.546789	2.10801	0.0076575
016-LV	10G1-5	18.1095	29.6687	67.411	2.68642	304.831	26.8548	0.788244	14.2156	1.347	69.8919	207.36	37.5519	4.57661	1.4811	3.40239	0.259489	2.02052	0.0026525
017-LV	10G2-1	21.7658	27.5707	72.5407	3.0005	260.737	25.9395	1.04256	14.0123	1.04002	53.1916	146.653	31.9203	5.91215	1.96258	1.20301	0.166554	1.76793	0.001985
018-LV	10G2-2	13.6109	29.6557	67.4407	2.0182	428.051	50.6802	1.49045	26.8305	1.33323	130.565	387.201	52.7014	7.35448	2.68124	7.89073	0.95184	2.44942	0.0094925
019-LV	10G2-3	34.0469	20.6116	97.0327	3.50881	187.964	48.9379	1.07024	25.5392	1.44408	134.615	277.463	94.4675	5.20808	1.63291	9.53076	0.66904	2.49018	0.01118
020-LV	10G3-5	23.7456	20.5076	97.5247	2.43483	313.181	37.3246	2.10805	20.7703	1.19128	90.3133	185.211	43.9795	6.44181	2.15707	6.47318	0.400693	1.36714	0.00268
021-LV	10G4-3	30.4824	25.2632	79.1665	3.85042	180.545	63.3926	6.86131	38.5576	1.29625	182.428	460.872	140.485	4.14088	1.61204	9.02496	0.549748	2.09583	0.008975
022-LV	10G5-3	25.8779	26.9	74.3494	3.48058	212.959	39.0839	1.33202	20.874	1.13615	86.5633	232.855	60.258	2.68598	1.00599	7.52432	0.389591	1.57252	0.003985
023-LV	10G5-4	28.8519	22.2284	89.9748	3.20667	221.875	44.0424	2.45904	24.4802	1.02383	91.4824	203.351	58.6708	5.16078	1.6875	8.32883	0.429321	1.76228	0.005045
024-LV	10G5-5	28.9892	24.0459	83.1744	3.48535	203.741	18.1537	0.507098	9.58396	1.18088	41.309	99.331	28.7953	3.3869	1.18726	9.49765	0.227863	2.16079	0.00355
