# Supplementary material for: Constitutively Elevated Blood Serotonin Is Associated with Bone Loss and Type 2 Diabetes in Rats
Source: PLoS One. 2016 Feb 23;11(2):e0150102. doi: 10.1371/journal.pone.0150102 (PMC4764355; doi:10.1371/journal.pone.0150102)
Supplement: S3 Dataset — (XLSX) [file pone.0150102.s003.xlsx]

## Sheet: Gla-Ocn
Gla-Osteocalcin, ng/mL
F15, 2 m.
	high-5HT	ng/mL		low-5HT	ng/mL
	59	310.861		61	375.605
	65	316.98		68	349.283
	72	305.418		69	335.847
	76	330.792		73	289.836
	77	326.586		80	316.896
	78	377.357
	94	422.139		86	219.066
	95	511.312		97	358.091
F14, 12 m.
	high-5HT	ng/mL		low-5HT	ng/mL
	34	92.447		37	108.591
	36	92.617		39	128.586
	40	126.966		45	127.18
	42	120.424		50	131.827
	47	102.139		55	113.57
	53	130.669		56	112.82
	54	108.49		57	98.812

## Sheet: CTX
C-telopeptide
F14: 2 months old
high-5HT	pg/mL	low-5HT	pg/mL
34	74.619	37	70.761
35	49.721	38	47.428
36	60.543	39	52.225
41	80.743	43	75.502
42	56.764	44	61.904
48	92.763	45	50.419
52	50.065	50	45.669
53	61.818	51	36.906
40	74.934	56	33.44
F13 females: 12 months old
high-5HT	pg/mL	low-5HT	pg/mL
2	48.172	4	62.799
3	69.095	5	57.482
7	60.404	11	37.454
8	84.831	15	91.01
13	62.187	20	81.299
19	95.191	21	44.533
23	91.042	22	61.561
25	96.355	27	93.053
		31	54.356

## Sheet: 1,25(OH)2D3
1,25(OH)2D3
	F15 females: 2 months old							F14 females: 12 months old
	high-5HT	fmol/L		low-5HT	fmol/L			high 5HT	fmol/L		low 5HT	fmol/L
	58	119386		62	113940			34	116077		37	118837
	60	120885		63	110138			35	102529
				68	114647			36	129246		39	136442
	66	109937		69	119859			40	121485		44	108279
	70	101268		73	119922			41	112655
	72	119087						42	104145		49	129779
	76	100296		80	128335			46	109485		50	134016
	77	99150.6		85	112341			47	114995		55	119524
	82	104722		87	111196			52	100627		56	126692
	84	104745		91	114865						57	129016

## Sheet: FGF23
FGF23
	F15 females: 2 months old							F14 females: 12 months old
	high-5HT 2 m.	pg/mL		low-5HT 2 m.	pg/mL			high-5HT 12 m.	pg/mL		low-5HT 12 m.	pg/mL
	58	251.803		62	305.839			34	623.443		37
	60	225.021		63	315.449			35	714.817		38	757.511
	64	205.17		69	238.569			36	716.55		39
	66	304.422		75	270.235			40	714.187
	71	234.631		81	326.635			41	729.153		44	602.332
	76	240.145		86	326.792						45	765.388
	83	229.274		87	275.434			46	702.213		49	711.508
	84	262.988		91	245.186			48	808.554
	89	259.68		92	305.839						51	645.184
	90	209.424		93	247.864			53	727.893		55	779.566

## Sheet: PTH
PTH, pg/mL
F15, 2 months
	high-5HT	pg/mL			low-5HT	pg/mL
	58	79.617			62	144.675
					68	115.445
	70	61.506
	76	81.335			80	150.227
	82	113.862			85	112.829
					91	39.825
	94	52.026			97	83.005
	101	99.436			103	14.14
F14, 12 months
	high-5HT	pg/mL			low-5HT	pg/mL
	34	83.319			37	288.977
	36	301.133			38	211.097
	42	253.82			43	191.084
	46	119.569			44	139.247
	47	138.968			45	223.134
	48	271.502			49	102.812
	52	105.198			50	108.387
	53	144.179			56	66.988
