# Supplementary material for: Constitutively Elevated Blood Serotonin Is Associated with Bone Loss and Type 2 Diabetes in Rats
Source: PLoS One. 2016 Feb 23;11(2):e0150102. doi: 10.1371/journal.pone.0150102 (PMC4764355; doi:10.1371/journal.pone.0150102)
Supplement: S4 Dataset — (XLSX) [file pone.0150102.s004.xlsx]

## Sheet: Fig 5A,B
			subline	age (months)	insulin (nIU/mL)	glucose (mmol/L)
			high-5HT	2	120084
			high-5HT	2	127997
			high-5HT	2	183610
			high-5HT	2	164680
			high-5HT	2	101062
			high-5HT	2.5	47801.5	4.96
			high-5HT	2.5	55856.4	6.06
			high-5HT	2.5	58550.1	4.97
			high-5HT	2.5	38519.5	6.25
			high-5HT	2.5	42308.5	6.3
			high-5HT	2.5	57804.3	5.87
			high-5HT	2.5	43972.5	4.84
			high-5HT	2.5	43244.6	5.18
			high-5HT	2.5	41998.5	6.78
			high-5HT	2.5	73068.7	4.7
			high-5HT	2.5	59251.5	5.7
			high-5HT	2.5	55104.4	4.3
			high-5HT	2.5	55811.7	4.9
			high-5HT	2.5	36850.5	5.2
			high-5HT	2.5	37779.3	4.4
			high-5HT	2.5	56848.4	5.5
			high-5HT	2.5	50033
			high-5HT	2.5	32811.7
			high-5HT	2.5	51925.5
			high-5HT	2.5	35961.3
			high-5HT	2.5	46190.6
			high-5HT	2.5	45101.4
			high-5HT	3.5	47968.3	4.82
			high-5HT	3.5	45022.6	5.02
			high-5HT	3.5	40136.3	4.59
			high-5HT	3.5	43058.6	6.91
			high-5HT	3.5	50602.2	5.33
			high-5HT	3.5	32910.7	5.09
			high-5HT	3.5	35896.1	6.37
			high-5HT	3.5	56060.7	5.09
			high-5HT	3.5	40128.2	6.86
			high-5HT	3.5	35801	6.28
			high-5HT	3.5	34333.8	5.95
			high-5HT	3.5	39205.1	5.26
			high-5HT	3.5	39695.3	6.12
			high-5HT	3.5	36527.7	6.77
			high-5HT	3.5	37691.8	6.15
			high-5HT	3.5	35949.7	7.03
			high-5HT	3.5	43264.1	5.9
			high-5HT	3.5	38340.3	6.32
			high-5HT	3.5	35949.9	4.69
			high-5HT	6	41225.1	5.6
			high-5HT	6	46565.7	6.51
			high-5HT	6	77047.5	7.59
			high-5HT	6	46906.6	6.7
			high-5HT	6	86851	6.78
			high-5HT	6	76483.9	5.34
			high-5HT	6	54368.9	5.22
			high-5HT	6	75496.2	6.51
			high-5HT	6	83874.8	6.64
			high-5HT	8	42448.5
			high-5HT	8	35238.7
			high-5HT	8	50656.9
			high-5HT	8	44322.3
			high-5HT	8	37960.1
			high-5HT	8	41247.3
			high-5HT	11	29893.2	7.12
			high-5HT	11	30137.2	6.06
			high-5HT	11	40606.1	7.99
			high-5HT	11	30775.6	7.52
			high-5HT	11	49275.5	5.3
			high-5HT	11	28055.6	8.46
			high-5HT	11	31365.6	7
			high-5HT	11	31026.5	6.83
			high-5HT	11	41647.5	9.04
			high-5HT	11	36352	6.41
			low-5HT	2	70789.2
			low-5HT	2	74008.1
			low-5HT	2	121434
			low-5HT	2	121338
			low-5HT	2.5	46513.1	4.58
			low-5HT	2.5	42520.2	5.81
			low-5HT	2.5	40320.7	5.71
			low-5HT	2.5	45616	4.69
			low-5HT	2.5	40068.9	3.92
			low-5HT	2.5	36459.2	4.09
			low-5HT	2.5	48157.3	5.55
			low-5HT	2.5	34796.8	5.4
			low-5HT	2.5	36030.2	4.93
			low-5HT	2.5	36318.1	5.49
			low-5HT	2.5	67089.3	5.8
			low-5HT	2.5	57243.6	5.4
			low-5HT	2.5	40018.4	6.7
			low-5HT	2.5	60193.8	7.8
			low-5HT	2.5	57835.4	7
			low-5HT	2.5	40813.6	4
			low-5HT	2.5	39328.6	4.3
			low-5HT	3.5	39001.3
			low-5HT	3.5	31212.8
			low-5HT	3.5	34330.1
			low-5HT	3.5	32256
			low-5HT	3.5	33452.3
			low-5HT	3.5	41490.5
			low-5HT	3.5	44779
			low-5HT	6	56011.3	5.31
			low-5HT	6	63723.9	6.01
			low-5HT	6	40066.1	4.73
			low-5HT	6	37727.5	4.8
			low-5HT	6	44446.5	4.96
			low-5HT	6	51405.1	4.53
			low-5HT	6	57045.2	4.98
			low-5HT	6	57360.9	5.87
			low-5HT	6	39924.3	7.01
			low-5HT	8	22895.8
			low-5HT	8	35239.5
			low-5HT	8	32776.4
			low-5HT	8	41125.8
			low-5HT	8	33240.8
			low-5HT	8	49592.1
			low-5HT	11	34759.5	5.55
			low-5HT	11	33228.1	5.98
			low-5HT	11	20928.3	5.6
			low-5HT	11	24970.2	5.98
			low-5HT	11	27691.3	6.26
			low-5HT	11	30468.5	5.42
			low-5HT	11	26837.5	6.26
			low-5HT	11	30365.8	7.02

## Sheet: Fig 5C
Glucose tolerance test (6 months old)
						plasma glucose (mmol/L)												plasma glucose (mmol/L)
		cage	animal no.	sample no.	m (g)	0 min	30 min	60 min	90 min	120 min				cage	animal no.	sample no.	m (g)	0 min	30 min	60 min	90 min	120 min
		16G9 ♀	2	1	256	5.6	8.52	9.84	11.89	10.21					1	3	260	5.31	7.6	9.47	9.06	9.58
			3	2	282	6.51	9.01	13.34	17.84	15.89				16N8 ♀	3	4	290	6.01	6.07	7.82	7.7	7.32
			2	5	300	7.59	13.94	8.29	12.34	11.97				16N10 ♀	2	8	200	4.73	5.26	11.49	7.91	9.46
		16G10 ♀	3	6	270	6.7	7.52	9.39	12.13	9.47					3	9	222	4.8	6.66	7.67	9.22	9.2
			4	7	266	6.78	8.07	9.78	11.47	9.84				16N11 ♀	4	12	252	4.96	7.29	8.84	10.02	8.49
		16Gnew ♀	2	10	290	5.34	6.74	11.6	14.17	11.08					5	13	254	4.53	6.87	7.02	9.55	10.14
			3	11	254	5.22	7.44	11.48	13.88	12.57					1	17	242	4.98	8.93	9.26	10.43	10.24
		16G8 ♀	1	14	254	6.51	9.74	9.39	12.96	10.66					2	18	246	5.87	12.5	8.17	10.34	12.18
			2	15	306	6.64	9.54	10.91	11.14	11.91				16N9 ♀	4	19	286	7.01	9.71	8.09	8.55	9.21
			3	16	274	6.81	8.16	8.76	10.85					16Nnew ♀	1	20	250	5.08	7.72	9.98	9.55
			0 min	30 min
		high-5HT	65424.4	56980
		sd	17905.2	9707.1
		low-5HT	49745.6	49141.8
		sd	9429.66	5456.14
		t-test:
		0. high vs. low		0.0335962
		30 min. high vs. low		0.0663736
		high-5HT 0 vs. 30 min		0.195997
		low-5HT 0 vs. 30 min		0.945148

## Sheet: Fig 5D
Insulin tolerance test (6 months old)					1 IU insulin/kg
Blood glucose concentration (mmol/L):
		cage	animal no.	sample no.	start	30 min	60 min	180 min
		16G9 ♀	2	1	6.8	2.8	1.3	1.7
			3	2	6.8	3.2	2	2
			2	5	5.3	3.4	2.5	1.3
		16G10 ♀	3	6	5.3	3.4	1.8	1
			4	7	5.3	2.8	1.6	1
		16G8 ♀	1-2	10	5.2	2.9	1.8	1.3
			3	11	4.9	2.7	2.1	1.7
		16G11 ♀	1	15	4.1	2.8	1.5	1.8
			5	16	6.3	3.6	1.2	1.3
		16G12 ♀	1	19	5		3.2	1
		cage	animal no.	sample no.	start	30 min	60 min	180 min
		16N10 ♀	2	3	4.5	1.7	1.2	1.4
			3	4	4.8	2.4	1	1
		16N11 ♀	4	8	4.7	2.2	1.2	1
			5	9	4.2	2.4	1.4	1.9
			1	12	4.9	2.6	1.6	3.3
		16N9 ♀	2	13	4.3	2.9	1.4	2.4
			4	14	4.9	2.7	1.6	1.5
		16Nnew ♀	1	17	3.7	2.5	1	1
			3	18	4.7		2.1	2.1
		16N13 ♀	5	20	3.8		1.1	1

## Sheet: Fig 5E
			Hb A1c (%)	HbA1c SI (mmol/mol)
	16G	1	3.5	15
		2	3.6	16
		3	3.7	17
		AVG	3.6	16
		STD	0.1	1
	16N	1	3.3	12
		2	3.3	13
		3	3.3	12
		AVG	3.3	12.3333
		STD	5.43896e-16	0.57735

## Sheet: Fig 5F
					Cholesterol
	12 months	16G9 ♀	2	1	1.81
			3	2	4.43
			2	5	2.5
		16G10 ♀	3	6	2.7
			4	7	2.02
		16G8 ♀	1-2	10	2.3
			3	11	2.3
		16G11 ♀	1	15	2.54
			5	16	1.53
		16G12 ♀	1	19	2.39
			AVG		2.452
			STD		0.780524
		16N10 ♀	2	3	1.36
			3	4	1.11
		16N11 ♀	4	8	1.87
			5	9	1.16
			1	12	1.78
		16N9 ♀	2	13	1.08
			4	14	2.31
		16Nnovi ♀	1	17	1.18
			3	18	1.8
		16N13 ♀	5	20	1.79
			AVG		1.544
			STD		0.420613
	2 months	17G2 ♂	1	21	1.25
			2	22	1.49
			3	23	1.31
		17G4 ♂	1	27	1.93
			2	28	1.85
			3	29	2.09
			AVG		1.65333
			STD		0.350181
		17N1 ♂	1	24	1.8
		17N2 ♂	2	25	1.59
			3	26	1.48
		17N4 ♂	1	30	1.6
			2	31	1.31
			3	32	1.24
			AVG		1.50333
			STD		0.205977

## Sheet: Fig 5G - 2 m.
		Tissue volume	Fat volume	Percent fat volume
		TV	FV	FV/TV
		mm^3	mm^3	%
Low-5HT	17n1-1	28.4567	2.85044	10.0168
	17n2-2	30.3116	3.14219	10.3663
	17n2-3	30.0924	1.98192	6.58612
	17n3-1	31.9986	4.2182	13.1824
	17n3-2	34.7121	3.86313	11.1291
	17n3-3	29.1597	3.88222	13.3137
	AVG	30.7885	3.32302	10.7657
	STD	2.26545	0.831906	2.47605
High-5HT	17g1-3	32.1052	4.86067	15.1398
	17g1-2	31.4202	3.72051	11.8411
	17g1-1	32.3326	5.64846	17.4699
	17g3-1	32.9617	5.37276	16.3062
	17g3-2	31.6244	4.27877	13.53
	17g3-3	32.6428	3.4848	10.6755
	AVG	32.1812	4.561	14.1604
	STD	0.589938	0.88041	2.62439

## Sheet: Fig 5G - 12 m.
	F8M			Tissue volume	Fat volume	Percent fat volume
		Subline	Animal	TV	FV	FV/TV
				cm^3	cm^3	%
		16G (high-5HT)	16g8-3	29.8575	7.30215	24.4567			29857.5	7302.15
			16g9-2	32.8961	7.84815	23.8574			32896.1	7848.15
			16g9-2	40.0138	11.6149	29.0272			40013.8	11614.9
			16g10-3	29.832	6.21043	20.818			29832	6210.43
			16g10-4	29.4187	7.23227	24.5839			29418.7	7232.27
			16g11-1	31.9491	7.6564	23.9644			31949.1	7656.4
			AVG	32.3278	7.97738	24.4513			32327.8	7977.38
			STD	4.00838	1.87	2.63617			4008.38	1870
		16N (low-5HT)	16n9-1	23.7064	3.64457	15.3738			23706.4	3644.57
			16n9-4	33.3486	7.35923	22.0676			33348.6	7359.23
			16n10-2	20.3938	2.70637	13.2705			20393.8	2706.37
			16n10-3	21.478	1.91187	8.90152			21478	1911.87
			16n11-5	30.0264	4.67938	15.5842			30026.4	4679.38
			16n1	22.9395	3.45719	15.0709			22939.5	3457.19
			AVG	25.3155	3.95977	15.0448			25315.5	3959.77
			STD	5.17506	1.9074	4.25692			5175.06	1907.4
