# Supplementary material for: Constitutively Elevated Blood Serotonin Is Associated with Bone Loss and Type 2 Diabetes in Rats
Source: PLoS One. 2016 Feb 23;11(2):e0150102. doi: 10.1371/journal.pone.0150102 (PMC4764355; doi:10.1371/journal.pone.0150102)
Supplement: S5 Dataset — (XLSX) [file pone.0150102.s005.xlsx]

## Sheet: Fig 6A - PTH treatment
		High-5HT									Low-5HT
					serum Ca++		serotonin						serum Ca++		serotonin
			sample nr. (0)	sample nr. (end)	Ca++ (0)	Ca++ (end)	PSL (0)	PSL (end)			sample nr. (0)	sample nr. (end)	Ca++ (0)	Ca++ (end)	PSL (0)	PSL (end)
			2	43	2.59	2.96	1.58053	1.84458			6	47	2.71	2.93	0.940936	0.953123
			3	44	2.58	2.91	1.7377	1.80907			10	51	2.48	2.88	1.05978	1.04804
			7	48	2.59	2.92	1.58449	1.60476			11	52	2.5	2.78	0.99627	1.02401
			19	60	2.74	2.86	1.74187	1.74598			16	57	2.8	2.83	0.899502	0.967154
			21	62	2.67	3.01	1.69743	1.80909			22	63	2.57	2.83	0.92526	0.933962
			25	66	2.57	2.95	1.84099	2.0763			35	76	2.4	2.77	1.06745	1.08196
			26	67	2.48	2.9	1.88784	1.95957			36	77	2.45	2.81	0.986886	1.12652
			PSL: mg 5HT/mg protein
			Ca++: mmol/L
			PTH treatment: 10 mg/kg/day s.c., 7 days

## Sheet: Fig 6A - 1,25(OH)2D3 treatment
High-5HT											Low-5HT
			serum Ca++		serotonin		insulin						serum Ca++		serotonin
	sample nr. (0)	sample nr. (end)	Ca++ (0)	Ca++ (end)	PSL (0)	PSL (end)	insulin (0)	insulin (end)			sample nr. (0)	sample nr. (end)	Ca++ (0)	Ca++ (end)	PSL (0)	PSL (end)
	31	72	2.59	3.95	1.55881	1.17575	50033	27923.5			28	69	2.49	3.97	0.754106	0.606352
	32	73	2.64	4.38	1.68217	1.54073	32811.7	36972.5			29	70	2.41	3.62	0.633167	0.58967
	33	74	2.48	4.59	1.72658	1.30394	51925.5	54987.9			30	71	2.47	4.1	1.1415	0.757179
	37	78	2.44	4.27	1.73325	1.16131	35961.3	12980.2			34	75	2.58	3.85	1.08583	0.938985
	38	79	2.54	4.11	1.77063	1.31434	46190.6	49531.2			40	81	2.46	3.7	0.868529	1.11689
	39	80	2.62	3.96	1.85734	1.79365	45101.4	42843.7			41	82	2.55	4.02	0.912542	1.09
	PSL: mg 5HT/mg protein
	insulin: nIU/mL
	Ca++: mmol/L
	1,25(OH)2D3 treatment: 1 mg/kg/day s.c., 7 days

## Sheet: Fig6B - fvx treatment
High-5HT											Low-5HT
			serotonin		glucose		insulin						serotonin		glucose		insulin
	sample nr. (0)	sample nr. (end)	PSL (0)	PSL (end)	glucose (0)	glucose (end)	insulin (0)	insulin (end)			sample nr. (0)	sample nr. (end)	PSL (0)	PSL (end)	glucose (0)	glucose (end)	insulin (0)	insulin (end)
	8	49	1.95607	1.06332	4.91	5.14	73068.7	69868.4			4	45	1.12688	0.658061	5.48	4.11	67089.3	47134.5
	9	50	1.91939	0.997437	5.75	5.29	59251.5	76742			5	46	1.01017	0.666157	5.37	5.22	57243.6	45831.4
	13	54	1.73933	0.899756	4.64	4.98	55104.4	55282.1			12	53	1.00287	0.544447	6.96	4.49	40018.4	46089.8
	14	55	1.65909	0.985958	4.97	5.47	55811.7	34232.8			17	58	1.06693	0.517992	7.86	4.66	60193.8	30021.5
	15	56	2.06999	1.0732	4.8	5.29	36850.5	43692.6			18	59	0.850524	0.423692	6.68	4.89	57835.4	36402.1
	20	61	1.67059	0.877972	4.25	4.7	37779.3	41500.9			23	64	0.745947	0.443908	4.24	5.31	40813.6	22853.6
	27	68	1.70075	1.09139	5.6	5.02	56848.4	42499			24	65	0.717326	0.391392	4.8	4.94	39328.6	29898
	PSL: mg 5HT/mg protein
	glukoza: mmol/L
	insulin: nIU/mL
	fluvoxamine treatment: 20 mg/kg/day i.p., 7 days

## Sheet: Fig6E - stz treatment
High-5HT, untreated							High-5HT, STZ treated						Low-5HT, untreated
		serotonin		insulin				serotonin		insulin				serotonin		insulin
	sample	PSL (start)	PSL (end)	insulin (start)	insulin (end)		sample	start	end	insulin (start)	insulin (end)		sample	PSL (start)	PSL (end)	insulin (start)	insulin (end)
	58	1.38948	1.50193	47968.3	41834.3		60	1.68349	1.34484	40128.2	2985.69		62	0.77	0.995597	39001.3	28550.5
	64	1.68292	1.37387	45022.6	25317.1		70	1.85704	1.41959	35801	6512.31		63	1.03189	0.851393	31212.8	20908.6
	66	1.69135	1.58235	40136.3	25591.1		72	1.40724	0.973353	34333.8	2040.58		68	0.863541	0.853418	34330.1	28495
	71	1.448	1.33456	43058.6	33402.4		77	1.68676	1.33498	39205.1	2745.24		69	0.844221	0.730594	32256	28669.5
	76	1.66262	1.19469	50602.2	33345.6		82	1.75988	1.29412	39695.3	5179.51		73	0.945972	0.744717	33452.3	24987.5
	89	1.93677	1.81895	32910.7	23048.8		83	1.58587	1.25733	36527.7	2772.88		74	0.961121	0.79432	41490.5	23894.7
	90	1.57783	1.34825	35896.1	24606.6		84			37691.8			75	0.940045	0.708038	44779	30327.5
	95	2.12349		56060.7	20967.2		96	1.69991	1.12979	35949.7	1909.25
	94		1.57696				100	1.85622	0.845063	43264.1	825.187
							101	2.01707	1.12536	38340.3	2438.78
							102			35949.9
	PSL: mg 5HT/mg protein
	insulin: nIU/mL
	streptozotocin: 80 mg/kg i.p., single injection, end of experiment after 6 weeks
