# Supplementary material for: Constitutively Elevated Blood Serotonin Is Associated with Bone Loss and Type 2 Diabetes in Rats
Source: PLoS One. 2016 Feb 23;11(2):e0150102. doi: 10.1371/journal.pone.0150102 (PMC4764355; doi:10.1371/journal.pone.0150102)
Supplement: S6 Dataset — (XLSX) [file pone.0150102.s006.xlsx]

## Sheet: Sheet1
			PSL (ng 5HT/10Λ6 platelets		Femur			Spine
			Day 1	Day 36	BV/TV (%)	Tb.Sp (mm)	Tb.N (1/mm)	BV/TV (%)	Tb.Sp (mm)	Tb.N (1/mm)
12M	Control	11-2g 3-5	3.91842	4.57116	25.8094	0.35029	2.48268	37.3617	0.22781	3.3468
		11-2g-4-5	3.81211	4.42411	26.9408	0.349784	2.55133	34.9892	0.2629	3.07709
		11-2g 5-4	2.54387	3.46908	23.2689	0.380542	2.15391	35.2853	0.26122	2.96177
		11-2g 6-1	4.0557	4.35184	32.1197	0.2429	3.10779	41.785	0.19443	3.68227
		11-2g 7-4	4.25999	3.62845	30.0331	0.27674	2.85103	42.3406	0.21482	3.65222
		11-2g 9-6	3.57153	2.82142	33.8273	0.26206	3.58887	42.4194	0.21461	3.61716
	Therapy	11-2g-4-2	3.92689	3.15259	30.9923	0.29649	2.92605	42.0446	0.2146	3.71589
		11-2g-4-4	3.78105	2.47863	29.6352	0.32231	2.93615	39.6192	0.21033	3.60303
		11-2g-6-4	3.87766	4.47074	30.2073	0.34746	3.03594	39.2192	0.208033	3.50303
		11-2g-7-3	3.8216	2.95404	31.611	0.2465	3.05778	42.2064	0.1917	3.72778
		11-2g-7-5	3.90681	3.44121	33.4236	0.27442	3.1238	44.975	0.21598	3.62377
		11-2g-8-3	3.82775	3.37073	30.1067	0.25398	2.99572	41.8059	0.20531	3.55513
		11-2g-9-5	4.51365	3.1339	34.0453	0.21769	3.21248	43.49	0.18885	3.76512
