# Supplementary material for: Constitutively Elevated Blood Serotonin Is Associated with Bone Loss and Type 2 Diabetes in Rats
Source: PLoS One. 2016 Feb 23;11(2):e0150102. doi: 10.1371/journal.pone.0150102 (PMC4764355; doi:10.1371/journal.pone.0150102)
Supplement: S7 Dataset — (XLSX) [file pone.0150102.s007.xlsx]

## Sheet: Fig7C - OB data
WZ-5HT OBL
										Normalised			DDCt			SD			fold change
subline	sample	b-aktin	sd	5-HTT	sd	5HT-2A	sd			5-HTT	5HT-2A		5-HTT	5HT-2A		5-HTT	5HT-2A		5-HTT	UL	5HT-2A	UL
high-5HT	G1												-0.666667	-0.2125		0.135401	0.135401		1.5874	1.7436	1.15869	1.27271
	G2	17.24		31.87		26.18				14.63	8.94
	G3	17.08		31.75		26.28				14.67	9.2
	G4	17.31	0.117898	31.76	0.0665833	26.68	0.264575			14.45	9.37
low-5HT	N1	17.91		33.64		27.46				15.73	9.55		0	0		0.827723	0.827723		1	1.77488	1	1.77488
	N2	17.72		32.69		26.86				14.97	9.14
	N3	16.96				26.22					9.26
	N4	17.22	0.438739	32.27	0.701878	26.8	0.506853			15.05	9.58
															Normalised							DDCt						SD						fold change
subline	sample	b-aktin	sd	Tph1	sd	Alph	sd	Ocn	sd	5HT-1B	sd	5HT-2B	sd		Tph1	Alph	Ocn	5HT-1B	5HT-2B			Tph1	Alph	Ocn	5HT-1B	5HT-2B		Tph1	Alph	Ocn	5HT-1B	5HT-2B		Tph1	UL	Alph	UL	Ocn	UL	5HT-1B	UL	5HT-2B	UL
high-5HT	G1	17.3511		30.77		22.2		21.44				28.68			13.4189	4.8489	4.0889		11.3289			0.292998	-0.350335	0.0229985	0.665283	-0.630335		0.606628	0.663524	0.563084	0.258484	0.73164		0.816204	1.24283	1.27486	2.01931	0.984185	1.45406	0.630565	0.754295	1.54792	2.57037
	G2	17.1809		31.57		22.71		22.05		29.99		28.82			14.3891	5.52911	4.86911	12.8091	11.6391
	G3	17.6576	0.241587	31.84	0.556447	23.43	0.617981	21.04	0.508626	30.12	0.0919239	29.94	0.690604		14.1824	5.77239	3.38239	12.4624	12.2824
low-5HT	N1	17.6583		30.69		22.92		20.57		29.17		29.81			13.0317	5.26169	2.91169	11.5117	12.1517			0	0	0	0	0		0.54397	0.54397	1.19901	0.347903	0.326093		1	1.45798	1	1.45798	1	2.29583	1	1.27271	1	1.25361
	N2	17.5742		31.66		23.77		21.27		29.64		30.09			14.0858	6.19583	3.69583	12.0658	12.5158
	N3	17.1961	0.246178	31.19	0.485077	22.94	0.485077	22.86	1.17347	29.53	0.245832	29.67	0.213854		13.9939	5.74388	5.66388	12.3339	12.4739

## Sheet: Fig7D - OC data
WZ-5HT OCL
									Normalised				DDCt			SD			fold change
subline	sample	b-aktin	sd	Tph1	sd	5HT-1B	sd		Tph1	5HT-1B			Tph1	5HT-1B		Tph1	5HT-1B		Tph1	UL	5HT-1B	UL
high-5HT	G1	19.0215		29.25		31.49			10.2285	12.4685			-0.280173	0.227327		0.302749	0.883949		1.21434	1.49788	0.854216	1.57639
		19.3457		29.81		32.94			10.4643	13.5943
	G2	19.1387		29.67		31.11			10.5313	11.9713
		19.0733	0.14224	29.82	0.267255	31.1	0.87243		10.7467	12.0267
low-5HT	N1	19.7458		30.74		32.21			10.9942	12.4642			0	0		0.595188	0.718922		1	1.51067	1	1.64595
		19.7171		30.46		32.18			10.7429	12.4629
	N2	19.1452		29.65		31.64			10.5048	12.4948
		19.1305	0.342963	29.98	0.486441	30.86	0.631843		10.8495	11.7295
																Normalised						DDCt						SD						fold change
subline	sample	b-aktin	sd	5-HTT	sd	5HT-2A	sd	5HT-2B	sd	TRAP	sd	cathepsin K	sd			5-HTT	5HT-2A	5HT-2B	TRAP	cathepsin K		5-HTT	5HT-2A	5HT-2B	TRAP	cathepsin K		5-HTT	5HT-2A	5HT-2B	TRAP	cathepsin K		5-HTT	UL	5HT-2A	UL	5HT-2B	UL	TRAP	UL	cathepsin K	UL
high-5HT	G1	18.26		29.04		33.35		29.95		20.01		18.65				10.78	15.09	11.69	1.75	0.39		-1.205	-0.993333	-0.0858333	-0.390833	-1.0325		0.568243	0.717774	0.476331	0.559486	0.488015		2.30537	3.41821	1.99078	3.27412	1.0613	1.47648	1.31115	1.9323	2.04557	2.86893
	G2	18.41		28.77		33.44		30.17		20.16		18.87				10.36	15.03	11.76	1.75	0.46
	G3	18.84		29.72		32.77		30.33		20.58		19.29				10.88	13.93	11.49	1.74	0.45
	G4	17.93	0.377624	28.89	0.424617	32.12	0.61041	29.66	0.29033	19.58	0.412826	18.62	0.309125			10.96	14.19	11.73	1.65	0.69
low-5HT	N1	18.64		30.49		34.48		30.52		20.68		20.25				11.85	15.84	11.88	2.04	1.61		0	0	0	0	0		0.24454	0.23094	0.123018	0.243995	0.0547723		1	1.18472	1	1.18472	1	1.08901	1	1.18427	1	1.0387
	N2	18.7		30.47		34.15		30.46		21.06		20.16				11.77	15.45	11.76	2.36	1.46
	N3
	N4	18.67	0.03	30.9	0.242693	34.04	0.228983	30.29	0.119304	20.61	0.242143	20.19	0.0458258			12.23	15.37	11.62	1.94	1.52

## Sheet: Fig7E
Serotonin release in medium (osteoblasts, osteoclasts)
WZ-5HT OBL
	day 18
	high-5HT			low-5HT
		5-HT (ng/mL)			5-HT (ng/mL)
	1	3.355		1	3.168
	2	2.709		2	4.696
	3	3.76		3	2.107
	4	4.056		4	4.965
	mean	3.47			3.734
	sd	0.58305			1.34267
	cv (%)	16.8026			35.958
WZ-5HT OCL
	day 5
	high-5HT			low-5HT
		5-HT (ng/mL)			5-HT (ng/mL)
	1	5.32		1	6.08
	2	5.364		2	7.787
	3	7.755		3	5.99
	mean	6.14633			6.619
	sd	1.39332			1.01252
	cv (%)	22.6691			15.2971

## Sheet: Fig7F
									Normalised			DDCt			SD			fold change
subline	sample	b-aktin	sd	Alph	sd	Ocn	sd		Alph	Ocn		Alph	Ocn		Alph	Ocn		Alph	UL	Ocn	UL
high-5HT	G1	17.94		30.13		29.31			12.19	11.37		0	0		0.658976	0.76243		1	1.57896	1	1.69635
	G3	17.43	0.360624	29.35	0.551543	28.36	0.671751		11.92	10.93
high-5HT + 5HT	G1.1	17.53		28.58		27.16			11.05	9.63
	G1.2	17.49		29.04		27.28			11.55	9.79
	G1.3	17.51	0.02	28.58	0.265581	26.87	0.210792		11.07	9.36		-0.831667	-1.55667		0.266333	0.211739		1.77974	2.14058	2.94173	3.40677
WZ-5HT high + In	G1+In	19.26		31.74		29.93			12.48	10.67
	G3+In	18.5	0.537401	30.55	0.841457	27.99	1.37179		12.05	9.49		0.21	-1.07		0.998424	1.4733		0.864537	1.72719	2.09943	5.82919
WZ-5HT high + In + 5HT	G1+In+5HT	17.25		27.12		24.44			9.87	7.19
	G3+In+5HT	17.79	0.381838	28.25	0.799031	25.48	0.735391		10.46	7.69		-1.89	-3.71		0.885579	0.828613		3.70635	6.84751	13.0864	23.2412
									Normalised			DDCt			SD			fold change
subline	sample	b-aktin	sd	Alph	sd	Ocn	sd		Alph	Ocn		Alph	Ocn		Alph	Ocn		Alph	UL	Ocn	UL
low-5HT	N1	17.22		28.67		24.18			11.45	6.96		0	0		0.295466	0.567568		1	1.22728	1	1.48202
	N2	17.76		28.91		23.9			11.15	6.14
	N3	17.49	0.27	28.79	0.12	24.87	0.499233		11.3	7.38
low-5HT + 5HT	N2.1	17.24		27.15		24.62			9.91	7.38		-1.34333	0.516667		0.0986577	0.0697615		2.53737	2.71696	0.698985	0.733615
	N2.2	17.21		27.12		24.61			9.91	7.4
	N2.3	17.25	0.0208167	27.3	0.0964365	24.5	0.0665833		10.05	7.25
low + In	N1+In	18.57		30.01		26.04			11.44	7.47		-0.005	0.833333		0.661098	0.363593		1.00347	1.58677	0.561231	0.722095
	N3+In	18.07	0.353553	29.22	0.558614	25.92	0.0848528		11.15	7.85
low + In + 5HT	N1+In+5HT	17.76		28.82		25.65			11.15	7.85		-0.195	1.04333		0.509313	0.445702		1.14472	1.62937	0.485205	0.660838
	N2+In+5HT	17.78	0.0141421	28.1	0.509117	26.28	0.445477		11.06	7.89

## Sheet: Fig7G
											Normalized				DDCt				SD				fold change
group	sample	b-actin	sd	TRAP	sd	cathepsin K	sd	TPH1	sd		TRAP	cathepsin K	TPH1		TRAP	cathepsin K	TPH1		TRAP	cathepsin K	TPH1		TRAP	UL	cathepsin K	UL	TPH1	UL
control	K1	16.55		21.49		20.65		29.78			4.94	4.1	13.23		0	0	0		0.412513	0.426106	0.593942		1	1.331	1	1.3436	1	1.50936
	K2	16.83		21.7		21.11		28.8			4.87	4.28	11.97
	K3	16.23	0.300222	21.14	0.282902	20.54	0.302379	29.03	0.512478		4.91	4.31	12.8
5HT	5HT1	16.61		22.15		21.6		28.54			5.54	4.99	11.93		0.313333	0.413333	-0.63		0.265644	0.533916	0.221886		0.80478	0.967485	0.750886	1.08717	1.54756	1.80486
	5HT2	16.57		21.72		21.58		28.59			5.15	5.01	12.02
	5HT3	16.75	0.0945163	21.72	0.248261	20.68	0.525484	28.91	0.200749		4.97	3.93	12.16
Insulin	Ins1	16.43		21.53		20.6		28.87			5.1	4.17	12.44		0.24	0.0633333	-0.336667		0.312623	0.321144	0.380526		0.846745	1.05163	0.95705	1.19566	1.26284	1.64398
	Ins2	16.06		21.52		20.7		28.82			5.46	4.64	12.76
	Ins3	16.68	0.311929	21.56	0.0208167	20.75	0.0763763	28.47	0.217945		4.88	4.07	11.79
Insulin +	Ins+5HT.1	16.85		22.79		22.07		28.09			5.94	5.22	11.24		1.05	1.00333	-1.41667		0.580718	0.584437	0.449147		0.482968	0.722324	0.498846	0.747997	2.66968	3.64474
5HT	Ins+5HT.2	16.91		22.8		22.08		28.17			5.89	5.17	11.26
	Ins+5HT.3	16.11	0.445571	22.15	0.372424	21.42	0.378197		0.0565685		6.04	5.31
LX1032	LX1	16.46		21.49		20.85		29.6			5.03	4.39	13.14		0.216667	0.31	0.34		0.55257	0.535444	0.692917		0.860551	1.26217	0.806642	1.16914	0.790041	1.27714
	LX2	15.78		20.83		20.21		28.74			5.05	4.43	12.96
	LX3	15.67	0.427902	20.96	0.349619	20.47	0.32187	28.59	0.545008		5.29	4.8	12.92
Insulin +	Ins+LX 1	16.12		21.3		20.91		29.43			5.18	4.79	13.31		0.193333	0.34	0.738333		0.252982	0.43909	0.115109		0.874583	1.04221	0.790041	1.0711	0.599431	0.649218
LX1032	Ins+LX 2	15.96		20.98		20.31		29.46			5.02	4.35	13.5		-0.0466667	0.276667							1.03288		0.825496
	Ins+LX 3		0.113137		0.226274		0.424264		0.0212132				0

## Sheet: Fig7H
Osteoclast number (Nr/well)
	control	5HT	insulin	insulin + 5HT	LX1032	insulin + LX1032
	76	69	79	56		20
	65	46	40	29	32	20
		57	56	38	32	32
	62	17	42	39	16	26
	39	64	66	32	17
	41	57	26	50	18
	35	80	69	44	24
	56	42	25	21	21
	62		32	31	22
mean	54.5	54	48.3333	37.7778	22.75	24.5
sd	14.5896	19.2577	19.8683	10.9519	6.29626	5.74456
cv (%)	26.77	35.6623	41.1069	28.9904	27.6759	23.4472
